# Supplementary material for: Loss of UCP2 Attenuates Mitochondrial Dysfunction without Altering ROS Production and Uncoupling Activity
Source: PLoS Genet. 2014 Jun 19;10(6):e1004385. doi: 10.1371/journal.pgen.1004385 (PMC4063685; doi:10.1371/journal.pgen.1004385)
Supplement: Table S1 — Statistical analysis of results by one-way ANOVA analysis. Measurements were performed on wild type (wt), mtDNA mutator (mut), UCP2-deficient wild type (ko) and mtDNA mutator mice (dm) mice. Asterisks indicate level of statistical significance (*p<0.05; **p<0.005; ***p<0.001). (XLS) [file pgen.1004385.s006.xls]

## Sheet: Sheet1
Statistical Analysis: Figures 2-5
FIGURE 2
Figure 2A	Fed Glucose	Lactate		Figure 2B	NEFA (25 wks)	NEFA (40 wks)		Figure 2C	Serum Insulin		Figure 2F-L	Leptin	Ghrelin	Glucagon	GLP-1	GIP	PAI-1	Resistin
P value	< 0.0001	< 0.0001		P value	0.7325	0.0074		P value	0.1827		P value	0.0049	0.0252	0.0083	0.006	0.794	0.1823	0.0003
P value summary	***	***		P value summary	ns	**		P value summary	ns		P value summary	**	*	**	**	ns	ns	***
wt vs mut	ns	ns		wt vs mut	ns	**		wt vs mut	ns		wt vs mut	*	ns	ns	ns	ns	ns	***
wt vs ko	ns	ns		wt vs ko	ns	ns		wt vs ko	ns		wt vs ko	**	ns	*	*	ns	ns	**
wt vs dm	***	**		wt vs dm	ns	ns		wt vs dm	ns		wt vs dm	**	ns	ns	ns	ns	ns	***
mut vs ko	ns	*		mut vs ko	ns	ns		mut vs ko	ns		mut vs ko	ns	ns	*	*	ns	ns	ns
mut vs dm	**	**		mut vs dm	ns	ns		mut vs dm	ns		mut vs dm	ns	ns	ns	ns	ns	ns	ns
ko vs dm	**	***		ko vs dm	ns	ns		ko vs dm	ns		ko vs dm	ns	ns	ns	ns	ns	ns	ns
FIGURE 3
Figure 3B	Mit. Surf. Area		Figure 3C	NPPA	NPPB		Figure 3D	Fgf21 in heart		Figure 3E	Fgf21 in liver	Fgf21 in sk. muscle
P value	0.0057		P value	0.0076	0.6814		P value	0.0005		P value	0.0001	0.0098
P value summary	**		P value summary	**	ns		P value summary	***		P value summary	***	**
wt vs mut	ns		wt vs mut	ns	ns		wt vs mut	ns		wt vs mut	ns	ns
wt vs ko	ns		wt vs ko	ns	ns		wt vs ko	ns		wt vs ko	ns	ns
wt vs dm	**		wt vs dm	*	ns		wt vs dm	***		wt vs dm	***	*
mut vs ko	ns		mut vs ko	ns	ns		mut vs ko	ns		mut vs ko	ns	ns
mut vs dm	ns		mut vs dm	*	ns		mut vs dm	**		mut vs dm	***	*
ko vs dm	*		ko vs dm	**	ns		ko vs dm	***		ko vs dm	***	ns
FIGURE 4
Figure 4A – Y axis	Malonate MP0	Malonate MP1	Malonate MP3	Malonate MP6	Malonate MP10	Malonate MP14
P value	0.0141	0.0999	0.3899	0.7021	0.8094	0.5706
P value summary	*	ns	ns	ns	ns	ns
wt vs mut	ns	ns	ns	ns	ns	ns
wt vs ko	*	ns	ns	ns	ns	ns
wt vs dm	ns	ns	ns	ns	ns	ns
mut vs ko	ns	ns	ns	ns	ns	ns
mut vs dm	ns	ns	ns	ns	ns	ns
ko vs dm	ns	ns	ns	ns	ns	ns
Figure 4A – X axis	Respiration M 0	Respiration M1	Respiration M3	Respiration M6	Respiration M10	Respiration M14	Respiration M24	Respiration M34
P value	0.5514	0.174	0.2105	0.2482	0.2279	0.3891	0.2749	0.1124
P value summary	ns	ns	ns	ns	ns	ns	ns	ns
wt vs mut	ns	ns	ns	ns	ns	ns	ns	ns
wt vs ko	ns	ns	ns	ns	ns	ns	ns	ns
wt vs dm	ns	ns	ns	ns	ns	ns	ns	ns
mut vs ko	ns	ns	ns	ns	ns	ns	ns	ns
mut vs dm	ns	ns	ns	ns	ns	ns	ns	ns
ko vs dm	ns	ns	ns	ns	ns	ns	ns	ns
Figure 4B	Succinate	AA	PGM	AA	PGMS	AA		Figure 4F	DCF
P value	< 0.0001	0.0077	0.4406	0.7296	0.7078	0.0778		P value	< 0.0001
P value summary	****	**	ns	ns	ns	ns		P value summary	***
wt vs ko	ns	*	ns	ns	ns	ns		wt vs ko	*
wt vs mut	**	*	ns	ns	ns	ns		wt vs mut	***
wt vs dm	***	*	ns	ns	ns	ns		wt vs dm	***
ko vs mut	**	ns	ns	ns	ns	ns		ko vs mut	***
ko vs dm	***	ns	ns	ns	ns	ns		ko vs dm	***
mut vs dm	ns	ns	ns	ns	ns	ns		mut vs dm	ns
FIGURE 5
Figure 5B	GLUT4	GLUT1	CPT1B		Figure 5C	state III	state IV	maximal
P value	0.0024	0.0435	0.2131		P value	0.0014	0.4546	0.0004
P value summary	**	*	ns		P value summary	***	ns	***
wt vs mut	**	ns	ns		wt vs mut	***	ns	***
wt vs ko	*	*	ns		wt vs ko	ns	ns	**
wt vs dm	ns	ns	ns		wt vs dm	**	ns	***
mut vs ko	ns	ns	ns		mut vs ko	ns	ns	ns
mut vs dm	*	ns	ns		mut vs dm	ns	ns	ns
ko vs dm	ns	ns	ns		ko vs dm	ns	ns	ns
Figure 5D	OC	PALM			Figure 5E	OC+Glut	PALM+Glut
P value	0.1353	0.1181			P value	0.0211	0.0121
P value summary	ns	ns			P value summary	*	*
wt vs mut	ns	ns			wt vs mut	ns	ns
wt vs ko	ns	ns			wt vs ko	ns	ns
wt vs dm	ns	ns			wt vs dm	ns	*
mut vs ko	ns	ns			mut vs ko	ns	ns
mut vs dm	ns	ns			mut vs dm	*	ns
ko vs dm	ns	ns			ko vs dm	ns	ns
Supplemental Information Figures S1-S5
FIGURE S1
Figure S1A	Food consumption		Figure S1B	Body weight		Figure S1C	Body composition
P value	0.2356		P value	0.0078		P value	0.0019
P value summary	ns		P value summary	**		P value summary	**
wt vs mut	ns		wt vs mut	*		wt vs mut	**
wt vs ko	ns		wt vs ko	ns		wt vs ko	ns
wt vs dm	ns		wt vs dm	**		wt vs dm	**
mut vs ko	ns		mut vs ko	*		mut vs ko	*
mut vs dm	ns		mut vs dm	*		mut vs dm	ns
ko vs dm	ns		ko vs dm	*		ko vs dm	*
	Oxygen consumption					Cage activity
Figure S1D	Light cycle	Dark cycle			Figure S1E	Light cycle	Dark cycle
P value	0.0044	0.0018			P value	0.8741	0.4921
P value summary	**	ns			P value summary	ns	ns
wt vs mut	ns	ns			wt vs mut	ns	ns
wt vs ko	ns	*			wt vs ko	ns	ns
wt vs dm	ns	**			wt vs dm	ns	ns
mut vs ko	*	*			mut vs ko	ns	ns
mut vs dm	*	**			mut vs dm	ns	ns
ko vs dm	ns	ns			ko vs dm	ns	ns
	Energy Expenditure					Respiratory Exchange Ratio
Figure S1F	Light cycle	Dark cycle			Figure S1G	Light cycle	Dark cycle
P value	0.0023	0.0003			P value	0.0027	0.0032
P value summary	**	***			P value summary	**	**
wt vs mut	*	ns			wt vs mut	*	ns
wt vs ko	ns	*			wt vs ko	ns	*
wt vs dm	ns	**			wt vs dm	*	ns
mut vs ko	**	*			mut vs ko	*	ns
mut vs dm	*	***			mut vs dm	ns	*
ko vs dm	ns	ns			ko vs dm	**	**
FIGURE S2
Figure S2A	Body weight			Figure S2B	Respiration rate		Figure S2C	Heart rate		Figure S2D	Myocardial mass
P value	0.0373			P value	< 0.0001		P value	0.0232		P value	0.3822
P value summary	*			P value summary	***		P value summary	*		P value summary	ns
wt vs mut	ns			wt vs mut	***		wt vs mut	ns		wt vs mut	ns
wt vs ko	ns			wt vs ko	ns		wt vs ko	ns		wt vs ko	ns
wt vs dm	*			wt vs dm	***		wt vs dm	*		wt vs dm	ns
mut vs ko	ns			mut vs ko	***		mut vs ko	ns		mut vs ko	ns
mut vs dm	ns			mut vs dm	ns		mut vs dm	ns		mut vs dm	ns
ko vs dm	ns			ko vs dm	***		ko vs dm	ns		ko vs dm	ns
Figure S2E	EDV	ESV		Figure S2F	Ejection Fraction		Figure S2G	Stroke volume		Figure S2H	Wall thickness
P value	0.3226	0.0018		P value	< 0.0001		P value	0.4651		P value	0.096
P value summary	ns	**		P value summary	***		P value summary	ns		P value summary	ns
wt vs mut	ns	**		wt vs mut	***		wt vs mut	ns		wt vs mut	ns
wt vs ko	ns	ns		wt vs ko	ns		wt vs ko	ns		wt vs ko	ns
wt vs dm	ns	ns		wt vs dm	*		wt vs dm	ns		wt vs dm	ns
mut vs ko	ns	**		mut vs ko	***		mut vs ko	ns		mut vs ko	ns
mut vs dm	ns	ns		mut vs dm	ns		mut vs dm	ns		mut vs dm	ns
ko vs dm	ns	ns		ko vs dm	*		ko vs dm	ns		ko vs dm	ns
Figure S2I	LV/BW			Figure S2J	LV		Figure S2K	Cardiac output		Figure S2L	Cardiac output/Body Weight
P value	0.0004			P value	0.4127		P value	0.0784		P value	0.348
P value summary	***			P value summary	ns		P value summary	ns		P value summary	ns
wt vs mut	*			wt vs mut	ns		wt vs mut	ns		wt vs mut	ns
wt vs ko	ns			wt vs ko	ns		wt vs ko	ns		wt vs ko	ns
wt vs dm	***			wt vs dm	ns		wt vs dm	ns		wt vs dm	ns
mut vs ko	ns			mut vs ko	ns		mut vs ko	ns		mut vs ko	ns
mut vs dm	ns			mut vs dm	ns		mut vs dm	ns		mut vs dm	ns
ko vs dm	*			ko vs dm	ns		ko vs dm	ns		ko vs dm	ns
FIGURE S3
Figure S3A	COI	COI/III	COII	COII/III	COIV
P value	< 0,0001	< 0,0001	0.0481	0.1975	< 0,0001
P value summary	****	****	*	ns	****
wt vs mut	***	**	ns	ns	**
wt vs ko	*	ns	ns	ns	ns
wt vs dm	***	***	*	ns	***
mut vs ko	ns	ns	ns	ns	ns
mut vs dm	**	ns	ns	ns	*
ko vs dm	***	*	ns	ns	**
Figure S3B	G+S	G+M	T+A	P+M	PC+M	S+R	S
P value	0.1096	0.1196	0.028	0.5892	0.9001	0.1258	0.0431
P value summary	ns	ns	**	ns	ns	ns	*
wt vs mut	ns	ns	ns	ns	ns	ns	ns
wt vs ko	ns	ns	ns	ns	ns	ns	ns
wt vs dm	ns	ns	**	ns	ns	ns	ns
mut vs ko	ns	ns	ns	ns	ns	ns	ns
mut vs dm	ns	ns	ns	ns	ns	ns	ns
ko vs dm	ns	ns	**	ns	ns	ns	ns
FIGURE S4
Figure S4A	Cat	Gpx	Sod1	Sod2	Txn1	Txn2
P value	0.2052	0.1888	0.192	0.3454	0.3431	0.7518
P value summary	ns	ns	ns	ns	ns	ns
wt vs mut	ns	ns	ns	ns	ns	ns
wt vs ko	ns	ns	ns	ns	ns	ns
wt vs dm	ns	ns	ns	ns	ns	ns
mut vs ko	ns	ns	ns	ns	ns	ns
mut vs dm	ns	ns	ns	ns	ns	ns
ko vs dm	ns	ns	ns	ns	ns	ns
FIGURE S5
Figure S5A	ACOT10	CPT1A	CPT1B	CPT2	CACT	CKMT2	MCAD	MTE1	FABP3	FATP1	LPL
P value	0.0006	0.7435	0.8359	0.03432	0.0215	0,0002	0.0089	0.1998	0.8916	0.0076	0.0456
P value summary	***	ns	ns	*	*	***	**	ns	ns	**	*
wt vs mut	ns	ns	ns	ns	ns	ns	ns	ns	ns	ns	ns
wt vs ko	ns	ns	ns	ns	ns	**	*	ns	ns	ns	ns
wt vs dm	*	ns	ns	*	ns	ns	ns	ns	ns	**	ns
mut vs ko	ns	ns	ns	ns	ns	**	**	ns	ns	ns	ns
mut vs dm	**	ns	ns	ns	ns	ns	ns	ns	ns	**	ns
ko vs dm	***	ns	ns	ns	*	***	ns	ns	ns	ns	ns
Figure S5B	GLUT1	GLUT4	HK1	HK2	PDHA	PDK4
P value	0.5072	0.0435	0.0359	0.00432	0.0215	< 0,0001
P value summary	ns	*	*	**	*	****
wt vs mut	ns	ns	*	*	ns	ns
wt vs ko	ns	ns	ns	ns	ns	ns
wt vs dm	ns	ns	*	ns	*	***
mut vs ko	ns	ns	ns	**	ns	ns
mut vs dm	ns	ns	ns	ns	ns	***
ko vs dm	ns	ns	ns	*	*	***
