# Supplementary material for: Loss of UCP2 Attenuates Mitochondrial Dysfunction without Altering ROS Production and Uncoupling Activity
Source: PLoS Genet. 2014 Jun 19;10(6):e1004385. doi: 10.1371/journal.pgen.1004385 (PMC4063685; doi:10.1371/journal.pgen.1004385)
Supplement: Table S2 — List of primers used for quantitative real-time PCR analysis using Brilliant III Ultra-Fast SYBR Green QPCR Master Mix (Agilent Technologies). (XLSX) [file pgen.1004385.s007.xlsx]

## Sheet: Sheet1
Genes	Name	Sequence 5'-3'
	Acot10_FOR	CAGAAGCCTGTTGAAGTTGGT
	Acot10_REV	GACTTGAAATGTCGCTGTCC
	Cact_FOR	AGACTGCACCTCCTGGAAAA
	Cact_REV	CCTCTCAGCAACAGTGTCCA
	Ckmt2-FOR	AGAACCTGCGGCTCCAAAAG
	Ckmt2-REV	CACTTCCTGCCAAACTGAGG
	Cpt1b-FOR	TGCCTTTACATCGTCTCCAA
	Cpt1b_REV	AGACCCCGTAGCCATCATC
	Fabp3-FOR	GACGGGAAACTCATCCTGAC
	Fabp3-REV	TCTCCAGAAAAATCCCAACC
	Fatp1_FOR	CCATCTTCCTGCGTCTTCTG
	Fatp1_REV	GTGTCAGGCTCCCAGGTCTC
	Glut1-FOR	GTCCTGCTCGTATTGCTGTG
	Glut1-REV	GCCTTTGGTCTCAGGGACTT
	Hk2-FOR	CCTTGGATCTTGGAGGAACA
	Hk2-REV	CAAGGGAAGGAGAAGGTGAA
	Mcad-FOR	ACTGACGCCGTTCAGATTTT
	Mcad-REV	GCTTAGTTACACGAGGGTGATG
	Mte1-FOR	GACCTCCCCAAGAGCATAGA
	Mte1-REV	TCCTTGTAGGAGATGGTGTTCC
	Nppa-FOR	ATGGGCTCCTTCTCCATCA
	Nppa-REV	CCTGCTTCCTCAGTCTGCTC
	Nppb-FOR	GGATCTCCTGAAGGTGCTGT
	Nppb-REV	TTCTTTTGTGAGGCCTTGGT
	Pdha-FOR	GGGACGTCTGTTGAGAGAGC
	Pdha-REV	TGTGTCCATGGTAGCGGTAA
	Pdk4-FOR	GCTTGCCAATTTCTCGTCTC
	Pdk4-REV	CTTCTCCTTCGCCAGGTTCT
Endogenous Controles
	Hprt_FOR	GCCCCAAAATGGTTAAGGTT
	Hprt_REV	TTGCGCTCATCTTAGGCTTT
	Tbp_FOR	GGGAGAATCATGGACCAGAA
	Tbp_REV	TTGCTGCTGCTGTCTTTGTT
